# Supplementary material for: Modelling a Western Lifestyle in Mice: A Novel Approach to Eradicating Aerobic Spore-Forming Bacteria from the Colonic Microbiome and Assessing Long-Term Clinical Outcomes
Source: Biomedicines. 2024 Oct 7;12(10):2274. doi: 10.3390/biomedicines12102274 (PMC11504893; doi:10.3390/biomedicines12102274)
Supplement: Supplementary file 1 [file biomedicines-12-02274-s001.zip]

Archive with 1 entries (1 files):
- biomedicines-3183481-supplementary.pdf
